# Supplementary material for: A perioperative nursing care protocol for patients with spinal muscular atrophy (SMA) type II or type III undergoing spinal surgery: a 4-year experience in 24 patients
Source: Orphanet J Rare Dis. 2025 May 19;20:237. doi: 10.1186/s13023-025-03718-z (PMC12087051; doi:10.1186/s13023-025-03718-z)
Supplement: Supplementary file 10 — Additional file 10. [file 13023_2025_3718_MOESM10_ESM.xlsx]

## Sheet: Supplementary Table 5
Patient Demographics				Nutrition			Nursing Admission Assessment		Respiratory System		Preoperative Blood Gas Analysis(PO2)	Muscle Strength	Duration of ICU stay (h)	Type of Surgery	Preoperative Traction	Scoliosis (Cobb Angle, °)		Kyphosis (Cobb Angle, °)		Hamilton Anxiety Rating Scale		Major Postoperative Complications	Minor Postoperative Complications or Events	Duration of Postoperative Drainage (Day)	Days to Sit Up after Surgery	Blood Test Results (g/l)
Patient ID	Subtype	Gender	Age	Height (cm)	Weight (kg)	NRS2002	Braden Scale	ADL (Barthel Index)	Pulmonary Function Tests	Others						Preoprative	Postoperative	Preoprative	Postoperative	On Admission	At Discharge					Pre-Surgery HB Level	Pre-Surgery ALB Level	Lowwest Post-Surgery HB Level	Lowwest Post-Surgery ALB Level	HB Level at Discharge	ALB Level at Discharge
1	3	F	18	158	50	0	15	20	Restrictive Pulmonary Function Impairment (Severe)	Recurrent Pneumonia	89	Four limbs: Proximal: grade 2; Distal: grade 3	44	Posterior spinal fusion with bone grafting (T2-S2)	-	100	45	120	50	17	8	-		4	9	135	44	83	29	117	35
2	2	M	15	140	45	3	12	10	Restrictive Pulmonary Function Impairment (Severe)	-	73.5	Four limbs:Proximal: grade 1; Distal: grade 2	72	Posterior spinal fusion with bone grafting (T4-S1)	-	105	37	110	35	16	10	-		4	9	147	43	106	31	123	41
3	2	M	26	163	60	0	14	10	Restrictive Pulmonary Function Impairment	History of Recurrent Pneumonia	97	Upper limbs: grade 2; Lower limbs: Proximal: grade 1; Distal: grade 2	21	Posterior spinal fusion with bone grafting (T3-S1)	Halo-Gravity Traction (6 months)	100	75	86	65	19	12	-	Delayed wound healing	6	6	149	42	80	26	100	31
4	2	F	17	145	20	3	11	20	Restrictive Pulmonary Function Impairment (Severe)	Recurrent Pneumonia; Overnight Ventilation	86	Some of the four limbs: grade 0-2; rest: flexion and extension muscle strength around grade 2	47	Posterior spinal fusion with bone grafting (T2-pelvis); Sublaminar decompression (L3-4)	Halo-Gravity Traction (9 months)	84	22	25	5	17	11	-		3	6	144	45	75	26	122	42
5	3	F	13	143	NA*	NA	14	25	Restrictive Pulmonary Function Impairment		99	Four limbs: grade 2-3	19	Posterior spinal fusion with bone grafting (T3-S2)	-	88	40	84	33	18	12	-		3	3	117	42	85	30	97	42
6	2	F	12	145	53	0	15	20	Restrictive Pulmonary Function Impairment (Severe)	Tracheal Deviation; Recurrent Airway Infections	82	Four limbs: Flexion and extension: grade 1-3; some limbs: grade 0	208	Posterior spinal fusion with bone grafting (T3-S2)	-	136		198		14	10	-	Delayed tracheal extubation due to airway edema	5	7	127	40	79	28	113	40
7	2	F	11	NA*	25	NA	14	20	Restrictive Pulmonary Function Impairment (Severe)	Tracheal Deviation; Recurrent Pneumonia	78	Four limbs: grade 0-2	41	Posterior spinal fusion with bone grafting (T3-S2)	Halo-Gravity Traction (6 months)	121		126		19	12	-		5	6	149	39	93	25	111	36
8	3	M	18	165	38	3	14	20	Restrictive Pulmonary Function Impairment	-	90	Four limbs: grade 2-3	40	Posterior spinal fusion with bone grafting (T3-S2)	Halo-Gravity Traction (5 months)	112		84		13	10	-		4	8	142	44	85	26	116	43
9	2	M	28	160	65	0	14	25	Restrictive Pulmonary Function Impairment (Severe)	-	79	Four limbs: grade 0-2	19	Posterior spinal fusion with bone grafting (T6-L5)	-					15	10	-		5	6	116	40	93	33	96	40
10	2	F	13	140	40	0	13	25	Restrictive Pulmonary Function Impairment (Severe)	-	96	Four limbs: Flexion and extension: grade 1-3	22	Posterior spinal fusion with bone grafting (T3-S2)	Halo-Gravity Traction (6 months)	112		136		17	13	-		5	6	121	42	91	32	111	35
11	2	M	15	136	36	0	13	25	Restrictive Pulmonary Function Impairment	-	82	Four limbs: Flexion and extension: grade 1-3	17	Posterior spinal fusion with bone grafting (T3-S2)	Halo-Gravity Traction (9 months)	124		159		16	10	-		5	6	146	17	118	28	113	35
12	2	M	12	138	44	3	13	20	Restrictive Pulmonary Function Impairment (Severe)	Airway Stenosis; Asthma	73	Four limbs: grade 2-3	27	Posterior spinal fusion with bone grafting (T3-L4)	-	62		61		18	13	-		3	3	121	48	96	33	105	40
13	2	F	11	155	42	3	13	25	Restrictive Pulmonary Function Impairment	-	88	Four limbs: grade 2-3	22	Posterior spinal fusion with bone grafting ((T4-S2)	-	116	26	90	29	15	12	-		4	9	122	37	79	27	109	40
14	3	F	20	150	55	3	14	15	Restrictive Pulmonary Function Impairment	Recurrent Airway Infections	88	Four limbs: grade 2-3	21	Posterior spinal fusion with bone grafting (T4-S2)	Halo-Gravity Traction (10 months, 5 h/d, 25kg)	130	50	121	29	20	14	-		5	3	116	42	94	23	104	38
15	2	F	20	154	47	3	13	30	Restrictive Pulmonary Function Impairment (Severe)	-	41-78	Four limbs: grade 2-3	19	Posterior spinal fusion with bone grafting (T3-S2)	Halo-Gravity Traction (6 months, 2-3 h/day, 25 kg)	101		117		18	14	-		4	3	122	44	109	29	112	38
16	3	F	15	167	35	3	14	20	Restrictive Pulmonary Function Impairment	-	90	Four limbs: grade 2-3	16	Posterior spinal fusion with bone grafting (T2-S2)	Halo-Gravity Traction (2-4 h/d, 25kg)	91				17	12	-		6	3	117	42	65	23	101	37
17	2	M	13	145	29	6	10	20	Restrictive Pulmonary Function Impairment (Severe)	Overnight Ventilation	81	Four limbs: grade 2-3	23	Posterior spinal fusion with bone grafting (T3-S2)	Halo-Gravity Traction (1-2 h/d, 25kg)	109				21	15	-		5	3	113	45	99	30	110	36
18	2	F	10	140	26	3	13	20	Restrictive Pulmonary Function Impairment (Severe)	Recurrent Airway Infections	96	Four limbs: Flexion and extension: grade 1-2	23	Posterior spinal fusion with bone grafting (T3-L4)	Traction chair (2 weeks, 2-4 h/d, 20kg)	106		89		18	14	-		5	3	135	43	93	30	104	41
19	2	M	13	155	50	0	14	20	Restrictive Pulmonary Function Impairment	-	100	Four limbs: grade 2-3	24	Posterior spinal fusion with bone grafting (T3-S2)	Halo-Gravity Traction (2 weeks, 1-3 h/d, 25kg)	104		52		17	13	-		5	3	140	44	84	26	104	43
20	2	F	12	NA*	NA*	3	13	20	Restrictive Pulmonary Function Impairment (Severe)	Overnight Ventilation	87	Four limbs: Flexion and extension: grade 1-2	113＋46	Posterior spinal fusion with bone grafting (T2-S2); Wound debridement	Traction chair (2 weeks, 1-2 h/d, 20kg)	106		89		19	13	Pneumonia	Delayed tracheal extubation due to airway edema; delayed wound healing	7	5	115	38	77	29	125	40
21	2	F	23	145	34	3	12	25	Restrictive Pulmonary Function Impairment (Severe)	Airway Stenosis; Asthma	80	Four limbs: grade 2-3	19	Posterior spinal fusion with bone grafting (T3-S2)	Halo-Gravity Traction (2 months, 6 h/d, 25 kg)	120		110		17	13	-		6	5	139	43	78	31	109	39
22	3	M	21	NA*	60	0	13	40	Restrictive Pulmonary Function Impairment (Severe)	-	75	Four limbs:Proximal: grade 1; Distal: grade 2-4	21	Posterior spinal fusion with bone grafting (T2-pelvis); Sublaminar decompression(L3-4)	Halo-Gravity Traction (Details not available)	30				16	13	-		5	5	160	44	85	33	107	40
23	3	M	26	170	79	0	16	30	Restrictive Pulmonary Function Impairment	-	92	Four limbs: grade 2-3	0	Posterior spinal fusion with bone grafting (T4-L5)	Halo-Gravity Traction (Details not available)	73				16	12	-		4	5	140	38	96	31	107	38
24	3	F	13	137	36	0	15	30	Normal	-	97	Four limbs:Proximal: grade 4; Distal: grade 3	20	Posterior spinal fusion with bone grafting (T3-pelvis); Sublaminar decompression (L3-4)	Halo-Gravity Traction (5h/day, details not available)	109				15	12	-		5	5	125	44	72	29	112	40
Note:
NA*, Height or weight could not be measured since the patient was not able to leave the bed because of severe spinal curvature or muscle weakness.
NA#, Nutrition states could not be assessed due to lack of height or weight.
